# Supplementary material for: Identification and characterization of lysine-rich proteins and starch biosynthesis genes in the opaque2 mutant by transcriptional and proteomic analysis
Source: BMC Plant Biol. 2013 Apr 12;13:60. doi: 10.1186/1471-2229-13-60 (PMC3762070; doi:10.1186/1471-2229-13-60)
Supplement: Additional file 3 — Sequence tags used to determine gene identities. FastA formatted sequence text file. The sequences for each band that were confirmed by either competitive PCR or sequencing of the band were used to determine gene identitiy by searching the non-redundant genbank database using the basic local alignment and search tools BLASTN and BLASTX. [file 1471-2229-13-60-S3.txt]

>b0w0-179.8
AGCTAGCTGTGGCAAACCCTGTTGCCTACTTGCAACAGCTGCTTCCATTCAACCAACTAACTATGTCGAACTCTGTTGCG
TACCTACAACAGCGACAACAGTTACTTAATCCATTGGCAGTGGCTAACCCATTGGTCGCTGCCTTCCTACAGCAGCAACA
ATTGCTGCCATACAACCGG
>d0g0-177.0
RAATTGCAGCCAAAATATTTTGCTTCCTTATGCTCCTTGGTCTTTCTGCAAGTGCTGCTACGGCGACCATTTTCCCGCAA
TGCTCGCAAGCTCCTATAGCTTCCCTTCTTCCCCCGTACCTCTCATCAGCGGTGTCTTCGGTATGTGAAAACCCAATCCT
TCAACCCTACAGGATCC
>d0g0-191.0
GGATCCTGTAGGGTTGAACAATTGGGTTTTCATATACTGAAGACACCGCTGGTGATAGGTATGGGGGAAGAAGGGAAGCT
ATAGGAGCTTGTGAGCATTGTGGGAAAATGGTCGCGGTAGCAACACTTGCAGAAAGACCAAGGAGCATAAGGAAGCAAAA
TATTTTGGCTGCCATTGTTGGTACATAATTY
>d0g0-204.0
RAATTTACTCTTTTCAACTTATTTCACCCTCGGCTTCTTTAGCTAGCTATGTACATTAATTAATCATTACATAAGCTAGC
AAATTAATTAATTATTACGCGTGAACAGTCGTCATCTTCTTGTATAGTTGTACATCCTTCTACTAGACTGCTACGGGTGC
TTCTTCCATTGGCTTGCTGAAAAGAATCCTCCTCTCTGGATCC
>d0l0-411.9
TCCGGATCCTGTACTTGTACACCGCGTACCCTGCAATTCCTGCTGCGACGAGGCCGAAGACGACGGCCCACAGGAAGCCC
CAGCCGGCTTCTGATGCTCCGTTTTTGCTTATGCATGTGTCATGCTCCTTCATGTAAAGCAGGCCCCCGCTGCAGCCGCA
CTCGTAGCTTCCCCACGTGTTTTTGCATCTGCATTCTTCGCACTGGCACGCAGTCCTTTCCTTACATTCATCAATATCTT
CACATTTGTGCTTGCCATCACCCTTGAGTCCGTCAGGGCATCTGCAGCCATCATCAGTACAGGCAGAGTATGTCCGACCA
TTCTTGGTATCTTTCCAGCACCCTCCGTTGTTAATTTCACACCGACCAGACCCGGAAGCTTCACAGTGAGTATAGCCATC
GCCAACAAATTY
>d0v0-87.8
RAATTTGTTGCTGCTAGAACAAAAACAAGCTCATCTGTCTTAGTCAACCCATCCATCTGTATTAATAGCTCAGTTTTCAA
TCGCCGGC
>d0v0-156.9
RAATTGTTCATTCAGGTCATTGCTCACACTGACACTGCCACCCATGGTGATGCGTGACACATTATTACTCAATCATCGCC
GCTAAATGACTCAACTAGCTAGCTAGCCAGCGGCTATACTACAGCACATAGTTTCTTCAGTGGGGGACACCGCCGGC
>f0i0-80.0
CCTAGGGGCCGTAATGGATATTATGGTTATGGCAACGAGAGTCAGGATGGAACAATCGAGTTAAACAGAGGTCCTAGATC
T
>f0i0-156.8
CCTAGGGTTGGTGCGCGCGCGGCCAGCTCGCCGGTGGGTTGCGCCGCCGCCGTAGCCCGTTCTCTGTCTGGTCGTCTCTG
TGTACATATGGTAGATTTGTCAGTAGCTGCTCAAGCTGTTGGTGAAGGAGGGGGGAACGAAAGAGCAAGGAGATCT
>f0i0-181.3
CCTAAATGGCAGCAATTGTTGTTGTTGTAAGAAGGCGACATTGTTTGACGAATCCTACCACCTTATTGCAGCAGCCCACC
ATTGGTGGTGCCATCTTCTAGATTTTTTATGCTTTATACTGTAATAATAAAGTTCTCATACTGATATGTGCAACTTCTCA
GTAATAAAAGATTAGAGATCT
>f0i0-309.8
AGATCTTGAGCAGTTACCGGTACGTTCTCCGGCCCATCATGCATTTCTGATATAAAATCAACTATGCAATGGTGCGGCAC
TCGGCTATCATGCATTGCATCAACAAAATTTATGAACTCAACATCCCTACTTTTGTTGCAACGTAAATGTTGTTTCTCTG
CTTCGTCAGTTATGAACTCATGGTTATGCTCCAAGTTTACCAGTTCAATTTTAGCAGCTACAACCATTTTTTTTCATCAT
CATATATTTTTTTAAATTTTATTCCAGCCTTACATTGCGTACGACCCGAAGTCCTATTCCTCATCCTAGG
>g1n0-213.8
TGTACATAAACTCGAAACTTGGCGGTGTGATAAGACACTGCTGTGGTAGGACTTTGTGTGATAATCATGGAGTGGCGAAT
TTCTGGAGAGTGGCATGTACTCCAGTGCTACCTGGACATTGACCAGAAAAAAAATGTGGTATCTAGTGGCCTTCTGTGTA
AGGGCGGACGTGTTTGGATGTTCATGCATTTACATTAATCTGACTGAAATCTAGA
>g1n0-261.1
TGTACAAGTATGTTGGACCCAACCAGAAAGCAGACCTGCTCCTCGCTTGCAGAATTAAAGAGAGAAAGGAATCGGTGACA
ATACTCTTGTGTGGGACAAGCGGATGCGGCAAGTCCACTTTATCATCTTTGCTGGGTAGTAGGCTGGGTATCACGACAGT
GGTTTCTACTGATTCCATACGCCATATGATGAGAGGCTTCGCAGATCAAAAACAGAATCCTCTTCTCTATGCCTCGACCT
ACCATGCAGGCGAATATCTAGA
>g1n0-284.0
TCTAGAGAAGAAAACGGAAATGAAGGGTTTACTTTCAAAGCCGCACCATTGGACCGATCAACTAACTTATGTTACAGTAG
TGCTGGTAACTTAGTGATGGGTCCATGAGTGTCTCTGCTGATGGTCATACCTCCATGAAGCACATATTACCGTAATCATG
AAGATTGCTTCAGAAGGTGCTCTACTGTGTATCGTCATCCACACATAATTGAATCGGAGGTGGTCAAGGTATACCTGGGA
GCTGCAGCGTTGACACATGAGCCTTTTGCTGTTTGGATGTACA
>g1n0-446.0
TGTACGCTACTTCTCAACATTGGTCTCTTCTATTCTTGAAAACTTCGGCTTGAGTGAAGAGTTATACAGCCCTGTTTCTA
TCTTCCTGCTGGTAGCAATTGTCTTGACTGGAGCTGGTTTTGGCTATTGGATGGTCAGGAGATTTATCCTTTCCAAAGAT
GGAAGTGTAGATGCTGGGATAGCACAGTTTGTGAAGTGGGCTATGCGTGTTGTTGCTACATTTTTCATTATGCAGAGCAC
ACTTGATCCTCTTCTGGCACTGGTTGCTCTTGCTTTTAGCTGGTGGTTATGCTCTCTGTTGACTACAAAGAAAGTTCAGA
AGACCATGACCCCGAAACAAAAGCAATCAAAGGTTCTTTCTCAGCAAATGCTTACTCAAAGATTGCCCACGGGTCCTAAA
ATCCAGTTTTTAAGTCCATCTAAGACAGGCTTTGGAGGAACCACATCTAGA
>h0a0-42.1
TGATCAGCCATGGTAGGCTAGCAGAGCGAGCTAGGTACC
>i0l0-368.8
TCCGGAACCCAGCATGACAGTTCTGATGATCCTGTCACGAACATCAAGGATCCTGGAGCCCACCTTACCAGCGGCGGTTC
GTCGTCTGTGCTTCCCCAGCGCGCGACCTTTCCACTCCTAACATTCCAAGCATAAACACTACCGTCACCGGAGCCAGATA
TGATATGGTTTCCATCAGGGCTGAACGACGCCTCCAGTGTTGAGTTGGTTACCACTGGCTTCACATTGCACGACGCAATG
CTATTGCCATGGAATGAATCTAGCACATGGACACGTCCAGCTTTAGTGGTTAACAGAATCCGCCTGCCATCACTGCTGAA
CTTTATGACATGGGCCTCTGAATCGTTATTACCAACAGAGAAGATCT
>i0l0-390.0
AGATCTTGATGGTTGGGAACCCTTGGATCTCGTACTTGGTAGCAAGCGGCCTGTTCTTCTCCTCGTTAGCATCAACCTTA
GCGAGAACAATCGGTGGGTCATGCTTGCTAAGTGCCTTGGCCGCATTCTCATACTCTGGAGCAAGTTTCTTGCAGTGCCC
ACACCAGGGGGCGTAGAACTCGACGACCATGAAGGGGTGCTTGGCGACGGCCTCGTCGAAGCTGTCGACGTCGAGGGTGA
GCACGGCCTCGCCCTCAGCCGCGGCGGCGGGCTCCTCCTCCGCCCGGGCGGAGAGCGCGACGGCCAGCGCGAGCAACAGC
GAGATCCAGGCCTTGGAGCGGATCGCCATGGCGGAGCAGCGGAGTGTGGCCCGGGTCAGATTTCGTCCGGA
>i0n0-159.3
AGATCTAAACCTGGCAAGCCACCAGGCAGGGCCTGTGTTAACACCGTTCTTCTTTAGAGTATGGTATCTCTAATAGGAAA
ATCTCTAGTATTCTTCAGCTGCGCTGGCAGCGCTCAGGTCCACACTGAGATCAACGGTCTTTCCAGTAATTGCTGTGTAC
A
>i0n0-200.4
AGATCTGGACAATGCAGGATGGCATCCTGTTTGACAATATCTTGATTGCTGACGATGAGAAGGTTGCCACCTCCATTCTG
GAGAAGACCTGGAAGCCCAAGTATGATGTTGAGAAGGAAAAGGAGAAGGCTGAGGAGGAGGCTGCTGCTGGTGCAGATGG
TCTTTCTGAGTTCCAGAAGAAGATTTTTGACGTCCTGTACA
>i0n0-434.4
TGTACATCATTATTGAGCGAACTCACAACATTATGTACGATGTAACGGCCACAGACTCGCAGTATACGGGGGCTCCCGGA
TATTGAAGCCAGTTGTGATAAAATGTTCAAACAGATACAACAGTTCATTGGCCATGAGTTTTGCCAATCCAGCAAGCGCT
AATTCGCATCAGCTGGGCCGTGGTAGTTTCTCCTCCTCAGCTGCGATTCTGGGGCAGGTTGCTGAAGGTAAATCTTGGTA
GGATCATTTGGGTCAACATACGCATGACGCATCATATCATCGACAGGAGTCTGCACAGCTTGCAGAGGATCCACACGCGG
TGCCATGTTAGCAGCAGACTGGGCTTCAAACTCATTGTAGCGCCGCACAGATGCAGTCAGGTTAAGGAAGAGAGGAACGA
AAGTACCACAGCCGCCTTCCTTGAACAAGATCT
>i0q0-229.3
AGATCTCGACGCATGCATTTGCTATGGAAAATCCCGAAACATGGAACAGAGGCAGACGTACGTACAACAGCACGCCGCTG
CTCACAGGCACACTACTAGACCGACGATCGAACGCTTCAACACACGACGAGGATACAATTTGGCATCACAAACCGCGCAC
ACCCTTGTTATTCATGCATGGAGCCATGGACTGGTCGCGACGCGATCGACGGCGACGCCAGCCGGCCG
>i0r0-82.0
GAATTTCGAAAAGTTATACTACCTGTAGTACAGCTCGGGCACTCGTAATGCATGCAGTGAACGGATCGATCAACCAGAGA
TCT
>i0r0-186.9
AGATCTGCATGTCCATTGCCTTTTGATGAAGCCAAACTTTGGCAAGGCGAAAATGGTCCTGAGCTAAAGCAAGAGATTCA
GAAGCAATTTAGAAACATTAGTGCAATTATGGACTGTGTTGGATGCGAGAAGTGCCGACTGTGGGGAAAGCTCCAAGTTC
ATGGTCTTGGAACTGCACTGAAAATTC
>i0u0-181.8
AGATCTTACGACGCACGGACCTCTGTTAAGTTCTCCGCCGCCGCCAGTCATGTTGTAGCTCGCCGACGACGACCTCGTCA
TGTTCATGCTCGTCACACTCGTTGCGTTCATGTCCTCTTTGGTTTGCACATCTACCGCCATGCATGCAGAGACAAGAGAG
GACGACGCTAGAAGAACCATGG
>i0u0-342.7
CCATGGCGACCAAGGGGAAGCTCGGGGAGCTAGTGTGGGAGCACCGGGTGCAGGCGGCCGCAGCGGTGGCTTTCGTGGCC
GCGGCCGCCGTCTCGATCTCCGCCGTCGGGCCCAGGCTCGGCGCCGTGGTGTCATTCTTCTGGCCGCTGCTCGTCTCCAC
GGGCCTCTTCCTGGTGGCGGTCGCCGTGCTGCTCCGGATCTCGCCGCCGCCCGCGGGCGACGACGACGAGTCCGGCAAGG
AGCTCATCGACTTCGTCGCCGGGTGCCGCCCGGAGCACCTCGTCCCGGATGCGGCGCCGCCGGCGGCCGTAGCCCCCGTG
GAGGCTCCGCCCGAGCTGCAGATCT
>i0u0-440.7
AGATCAATCTCAATCAATATATTGATTATTTCTAGGAAACACATGTCGGTATGAGGGCACCATTGTCGAGTACATCTCAT
ATGTAATCTAAAAGATGGCACCTCCAACGATGGGTTGCTGCAAGGCAGGGTTCATCAAAGAGAACTGGTTGTATGGCAGC
AATTGTTGTTGCTGCTGCAGGAAGGTAGCGACCAATGGGTTAGCCACTGCCAATGGATTAAGTAACTGTTGTCGCTGTTG
TAGGTACGCAGCAGAGTTTGACACAGCCAGTTGGTTGAATGGAAGCAACTGTTGTAAGTAGGCAGCAGGGTTTGCCACAG
CTAGCTGAGTCAGAGCTGGTACAATTTGTTGCAGCAACTGTTGTTGTAGGTACGTAGGTGCATTGCCCACCGCGAGCGGG
CTAGATGAAAGTAGTTGTAGGTAGACGGCAGGGTTCACCATGG
>l0e1-164.4
YGGCCGCCGCCGACGGCCTCTTCTCCGCCTAGCTTCCTGCCTGCATGCTTCCATGTCTTCCTCCTGAGCGGTGCCAGTGG
TCGAGCGGGTCCTGCTCCTGCACCCCGTACTATGCTTGCGCGACCTGTACATTTCGTTCGTCGATGCGCCTGCGCTCTAA
TCCGGA
>l0m0-392.4
TCCGGATCCTGCAAGGCTTCTTCTATCCTGAAAGGCTCAATAGAATAAACAAACGAGTAATGCTCACAAAAATTTGCTGA
AAGTGAGCGAGTGGTTACTCCCTTGCTAATATCACCCAGAATCTGATCTACTGGATGATTTCTTTGAATCGTTGATCGGA
CTTGAGTTGGAGGAACTTGTAACACATCTTCCTCCTTATCCTATTCTTCATGTGCTCCCCCTTGATCCAGCCCTTAATCT
TGAGGTAGATGTTCCTCATCTTGAGTTGGGGGATGCACCAATGTAGAGGAAGAAGATTGATCTTGCTCTTGTTGTTCCTA
TGGTCGCACATCACCTATTGCCATTGTTCACATTGCGGCCGTCGGAACCTCATCTTCATCTACATCATGA
>l0n0-46.3
TGTACACCGGACATGTCCGGTGCTCCAAGGAAAAGCCGCCTCCGGA
>l0n0-122.2
TCCGGAAGCAAAGCAAAGCAAACCTGTATCAATTAGGGGATCAATTAGGTTGTTTGTTGCAGCTGAAAACACTGCACTGC
AGCGTGCGTAGTAGTAGTACTAGTACCAGGCTGGCGTGTACA
>l0n0-327.8
ATCCGGAAGAACCTGGTGAAGAAGTGCATTGAGCTGTTCTTTGAGATTGCTGAGAACAAGGAGGACTACAACAAGTTCTA
TGAGGCCTTCTCGAAGAACCTGAAGCTTGGCATCCACGAGGACTCCACGAACAGGAACAAGATTGCGGAGCTGCTGAGGT
ATCACTCCACCAAGAGCGGAGATGAGCTGACAAGCCTCAAGGACTATGTGACTAGGATGAAGGAGGGCCAGAATGACATC
TACTACATCACTGGCGAGAGCAAGAAGGCCGTGGAGAACTCCCCCTTCCTTGAGAAGCTGAAGAAGAAGGGCTATGAAGT
CCTGTAC
>l0r0-126.8
TCCGGACGCCGAGGGAGGAGCGGCGGCCGGAGGCGCCGGAATGTCACCGAGGAGCAGATCATTGAGTACATGGCGAAGAA
GGCGCAGAAGAAGGCAGAGAAGGTGGCGAAGAAGCTGAAAGCGAATTC
>l0r0-176.5
GAATTCGTTCTACTGCCAAAGTTGTACGTGAGGGAGACGAAGCCGAAGGTTCAAACACTGTGCCCATCTCCGAAGCGATG
CAGCGCTCCGGTCTAGTGACTGCGGAAGAGAGGCCTGGTGCCGAAGCAAACCCGACAACAGCCGAAGAAGAAAACATTGA
CGGGACTGACTCCGGA
>l0r0-186.0
GAATTCTTAAGGTGTGTCTTCTACCTGGAAATGTGTTGACTATAACGATGTCAAAGCCCTATGGATTTCGTTACAGAAGT
GGGCAGTACATATTTCTTCAATGTCCAATAATTTCTCCATTCGAATGGCATCCTTTCTCCATCACTTCAGCACCTGGAGA
TGACTACCTCAGTGTCCACATCCGGA
>l0r0-240.1
GAATTCTCAAGGTTGTTGTCACGGAAGTTCTTGGTGGTGGGAAGTTTTATGTTCAGACAATGGGTGACCAGAGGGTGGCT
TCAATTCAACAGCAGCTTGCATCTTTGAAACTTAAAGATGCGCCGGTCATTGGTGCTTTTAATCCTGTGAAGGGAGAGAT
AGTCCTCGCACAATTTAGCGTTGACAACTCCTGGAACAGAGCTATGATTGTTAATGGACCTCGTTCTGTTGAATCTCCGG
A
>l0r0-318.4
GAATTCTGACTCAACCTATTACTTTGGTGATATGATTGGTGGAGCACTTACCTTCTTTCACGGAACTGGAAAACGGAGGT
GCCTCGAGGCACCTATAGCCCTGGAAACATCTGAAACAATTAATCCTCGCGCATTACATCCTTCAAGAAGGGGCTCACCA
ACAATAACCAAGCTACACAGTGAACATCATGAGGTTGTTGCGGATCTTCACCAGACAAGCTTTCTGTTTTCCATTCCCAT
TGATGGCCCTATGTCTTTTTGTACCTCAAAGGTCACTGTACAGTGGTCTCTTCGATTTGAGTTCTTCACAACTCCGGAAG
GAACAGACCCAGCTAGGTACGAGCACCCACTCCTTGTTGATAAAAGAGAGAAGGGTGAATGGGTGCTCCCGGTAACTGTT
TACACACCTCCATTGCGCAGACGAGCTACTCATGAGAGGAATGGTAGATCTGTCTCACCTGGAAATATCTTCAACTCTTG
AAGTGCACTGTTGCCGAAGTATAGTTACTTTCAGCTGGAAAGGATTTACAGACTATTCTGACTGGTACAATTGCATCAAA
AGGATTTTCTCGCTGTAAATTGTTATAGGATTTGCAATGCGATGTCTATTTTTTTAATAGAGAACAAATGGAGTGAAATA
CTTGACTTGCACCAAATGGATTTATTGGACCATTTGTTTCATCGAAAAAAAAACCCATGAGAGATGCATCCTGGCCAAAA
AAAAAAAAAAAAAAAAAAAAAAAAAAAAAAAAAAAAAAAAAAAAAAAAAAAAAAAAAAAAAAAACTTGGGCCCGGGNGGA
TTTT
>l0u0-78.0
TCCGGAGGGCTGCGGTCTTTCACTACGGATCAATAAGCTTGATTGCTGAGCCTTGCCGGACAGCACATCTCCGTGCCATG
G
>m0v0-207.8
TCATGAACTCGTTCTTGATCTTCCGCATCGCCTCATGCTCGCCGTAGCGAGCGCGCTGCCCCAGCATGCTGTCTACCTCG
TCCACAAAAATAATGGTGGGAGCTACCTTGGCGGCCAAACTGAACAGCGCCCGGACATTTTTCTCGTCCTCCCCGAACCA
TTTCGATGTGATGGTGGACATGGATACGTTGATGAAGCTGGCGCCGGC
>m1a0-73.7
GGTACCTCTCACCAGCGGTGTCTTCGGTATGTGAAAACCCAATTCTTCAACCCTACAGGATCCAACAGGCAATTG
>m1e1-112.2
CAATTGTTGCAGTTGTAAGAGGGTTGCGGGGTTAGCCACAAACTGCAGGTAGAAAGGCAGCAACTGTTGCGGTGTCAAGA
AGGAAGCAGGGCTTGCTGCAGCTAGCTGGCCR
>m1e1-372.6
CAATTGGTTGAATGGAAGAAACTATTGTTGCTGAGAGTAGGGAGAAATGTTTGCTAGAGCTACTTGGCTGATCAAAGGTA
GCATGAGATTCTGTAGCTGTTGTACCTTGATGGTTTGTACCAATGACTGCACCAAAGATAGGGATGTCGATTGTTGAAAG
AACAAGGGTGATAATGGTAAGTTGTTTGCCGCGATTGCTTGTTGGAGCCTATAGGTTCAAGAGCTGGGTTTTCACATACT
GAAGCTATCATTGATGGAGAGTATGGGGGAATAAGGGCAGCTATAGGAGCTTGTGAACATTGAGGGAAAATGGTCGTGTT
AGCAACACATGCAGAAAGAGCAAGGAGCATAAGGAGGGAAAATATCTTGGCCR
>m1g1-303.2
CAATTGTTGTTGTAGTTGTTGTGCTACGATTCTTTGGAGATATAGATTCACTAAGGATGGTTGTTGCAATAGGGCATATG
GTTGTTGGACAGTCAATGCTAACGACCGTAAGATGCTTGCTGCGATGGCCTCTTGTAGCCTGTAGGATTGTATAGTTGGG
TATTCAAATCTCGCGGCTGTCACCGGAGAGAGGTATTGTTGTGAGCATTGTGGAATAATAGTCGCGGTAGCAACGTTTGC
TGAAAGAGCAAGGAGGGCAAGGAGGGCAAAAATCTTGGCTGCCATTGGTGGTGCCATCTTCTAGA
>m1l0-86.4
CAATTTCTGCCCTATCAACTTTCGATGGTAGGATAGGGGCCTACCATGGTGGTGACGGGTGACGGAGAATTAGGGTTCGA
TTCCGGA
>m1l0-408.2
CAATTGCACCAGCAGTCAGACCAATAAAAGCTTTCTGAAATAGAGGCAATGGCTTCCCTTCATTCTTTTCAACTGCTTTG
TTAGTTAGAACCCTAAAGGATCCAAGACGAGCAGTCGTGTACGTCGCTTGCCTCAGCAATCCGGCGGACAAACCCTTGTA
GAAAGAACGGACACCCTCATTTGCAAGCATGTTCCTTGTGACCTGACCAGCAGAGCCCTCACCCAACTGGATCCTCACCT
TGACCATGTCGATAGGCTGGATGACGCAGGTCGCGAGCATCCCAGAGGCCCCGCCGTTAACGAAGGGCTTGACCGTCTTC
CACACGCCGGTGGCTGCCGCTGCCGCCTGCTGTGGCTGCTGCTGCTGCTGCTGCTGCTGCTGCTTCGCGTCCGCCATCCC
AGCTCCGGA
>m1n0-181.0
CAATTGTTGCTGCTGTAGGAAGGCAGCGACCAATGGGTTAGCCACTGCCAATGGATTAAGTAACTGTTGTCGCTGTTGTA
GGTACGCAACAGAGTTCGACATAGTTAGTTGGTTGAATGGAAGCAGCTGTTGCAAGTAGGCAACAGGGTTTGCCACAGCT
AGCTGAGTTAGAGCTGGTACA
>m1s0-153.1
CAATTGCTGCCATACAGCCAGTTCTCTTTGATGAACCCTGCCTTGTCGTGGCAGCAACCCATCGTTGGAGGTGCCATCTT
TTAGATTACAAACTGATGATAGGTGAAGTTGAAGGTACAAACCAGTAATGATGATAGGTGAAGTTGTAAGCTT
>m1s0-396.5
AAGCTCCTATAGCTTCCCTTCTTCCCCCATACCTTCCATCAATTATAGCTTCAATATGTGAAAACCCAGCTCTTCAACCA
TATAGGCTTCAACAAGCAATCGCAGCAAGCAACATACCTTTATCGCCCTTGTTGTTTCAACAATCGCCAGCCCTATCTTT
GGTGCAGTCATTGGTACAAACCATCAGGGCACAACAGCTGCAGCAACTCGTGCTACCTCTGATCAACCAAGTAGCTCTGG
CAAACCTTTCTCCCTACTCTCAGCAACAACAATTTCTTCCATTCAACCAACTGTCTACACTGAACCCTGCTGCTTATTTG
CAGCAACAACTATTACCATTTAGCCAGCTAGCTACTGCCTACTCTCAGCAACAACAACTTCTTCCATTTAACCAATTG
>m1w0-94.5
CAATTGGTCATCGCGCTTGGTTGAAAAGCCAGTGGCGCGAAGCTACCGTGTGCCGGATTATGACTGAACGCCTCTAAGTC
AGAATCCAAGCTAGC
>m1w0-162.5 
GCTAGCACAAGTTGTTGTAGTTGTTGTGCCCTGATGTTTTGTGCCACCAAATGCACCAAAGGTAACTGCTGTAATAGGGC
TGACGGTTGTTGGAGGAACAAGGGTGATAATGGTAAGATGCCTGTTGCGATTGCCTGTTGGATCCTGTAGGGTTGAACAA
TTG
>m1w0-272.1
GCTAGCAAACCTTGCTGCCTACTCTCAGCAACAGCAGTTTCTTCCATTCAACCAACTAGCTGCATTGAACTCTGCTTCTT
ATTTGCAACAACAACAACTACCATTCAGCCAGCTACCTGCTGCCTACCCCCAGCAATTTCTTCCATTCAACCAACTGGCA
GCATTGAACTCTCCTGCTTATTTACAGCAGCAACAACTACTACCACAGTTGTTGCCGTTCTACCAGCACGCTGCGCCTAA
CGCTGGCACCCTCTTACAACTGCAACAATTG
>m1w0-350.7
CAATTGCAACAACAATCCTTGGCACATCTAACAATACAAACCATCGCAACGCAACAGCAACAACAGTTCCTACCAGCACT
GAGCCACCTAGCCATGGTGAACCCTGTCGCCTACTTGCAACAGCAGCTGCTCGCATCCAACCCACTTGCTCTAGCAAACG
TAGTTGCAAACCAGCAACAACAACAACTGCAACAGTTTCTGCCAGCGCTTAGTCAACTAGCCATGGTGAACCCTGCCGCC
TACCTACAACAGCAACAACTGCTTTCATCTAGCCCGCTCGCTGTGGCCAATGCACCTACATACCTGCAACAAGAATTGTT
GCAACAGATTGTACCAGCTCTGACTCAGCTAGC
>m1a0-254.1
CAATTGGTTGTTGTAAGGCGCTCGCCGCAAGCGCTAGTTGTAGCCTGTAGGCTTGCACGGCTGGATGTTCGAAGCCCATT
GAAGTAACTGGTGGGAGGAACTGTGGAATACTGGCACTAGGAGCAAGTGAGCACTGTGGAATAATGAACGCATTTGTTGC
GCTCACTAAAAGGGCAAGAAGCGCAAGGAGGGCTAATATCTTGGTAGCCATTGGTGTTAGGTCGTTGCTAGTGCGCTTCG
CTTGGTGTGTTTTTGC
>n0s0-143.3
AAGCTTGCGACTGCTGAAGATGAGGGTGGGGAGCATAAGGTGGGAGAATACTAGTACATAATTGACTAGCGACGTGCCCC
TTTTTTGGGTCATGTGAAGTTGAAGGACCGTTCCATCTCGTTGTCCGGTTTTTTATGGTACA
>n0s0-191.7
AAGCTTGGCATCAAGGATAAGAACGAAGCAGCGAGGATCGTTGCGCTCGTTAAGAATCAAACTACTGCCGCTGCCGCTGC
CGCTACTGCTGCCAGTGCTGACAACGACGATGACGAGGCCTGATCATCGACACATCATGATCTGCTGCTGCACTTAATAT
GTTCGTATACAAATAAATACACCCCGTGTACA
>r0a0-306.9
GGTACCAGGCGATCTTCGGCTTGGTCCTCCAGTCCATCCCGGCAGCAGCAGCCGCAAAGCGGCCAGGTCGCGGGGCTGTT
GGCGGCGCAGATAGCGCAGCAACTGACGGCGATGTGCGGCCTGCAGCAGCCGACTCCATGCCCCTACGCTGCTGCCGGCG
GTGTCCCCCACCGAAGAAACTATGTGCTGTAGTATAGCCGCTGGCTAGCTAGCTAGTTGAGTCATTTAGCGGCGATGATT
GAGTAATAATGTGTCACGCATCACCATGGGTGGCAGTGTCAGTGTGAGCAATGACCTGAATGAACAATTC
>r0k0-378.2
GGGCCCTCCGAAGCCAAGCTGTGGAGCCGTTTGCCGACAGCTTCTGCCGAGCCCACGAATTACATTACCAAACAAAGGCC
AGAACAGACGGACTACACGATAATTTCGGCTGTTACAATTTTGCCTACCGGAAGACAACAAAGTGTCCTGTCATCAGCTA
CCGAAGTAAATGGCCAGCAGGCTGGAAGTCTGAGTGGTTCTACGTAAAAGTTGACGAAGACAGAGAAAAATTGGTACAAA
GCCCTCTGGAATTAATCTTCGGAGAGACGAGGCCACGCTGCCGCATCGGCGATTTAAAGGGTCCCACCTGGGCTGCTCTG
GGTGAATTTGAAATTATCTCAAAAAATATTGGCACCAGGGATCTAGTTCAGGAATTC
>r0k0-386.8
GAATTAACAGAAAATATATTCCATCATTGAAAATGAGTTCCGTTGTTTTGGGTGCTACTGGTAGGGAGAATAAGACATCA
TGGCCTGAGGTGGTGGGCATGTCCATCAAGGAGGCAAGAGAGATCATTCTTAAAGACATGCCCAACGCTAACATTCAAGT
TCTACCGGTTGGCTCGCTTGTGACCCAAGACTTTCGCCCTGATCGTGTTCGCATCTTCGTTGATATTGTTGCCCAGACTC
CAACAGTTGGCTGACAAGGATATGCCTTATCTATAGGCCAAATAAACAAAGCCTACTTTTATGTATCATGGCTAATAAAT
CCTACATTTCTTGGTTATCCTTGATTGGTTTAGCTTATTAGCTATATCGCCATCAAAAGGGGCCC
>s0w0-228.1
GCTAGCACAAGTTGTTGTAGTTGTTGTGCCCTGATGTTTTGTGCCAATAAATGCACCAAAGGTAACTGCTGTAATAGGGC
TGATGATTGTTGGAGGAACAAGGGTGATAAAGGTAAGATGCCAGCTGCAATTGCCTGTTGGATCCTGTAGGGTTGAAGAA
TTGGGTTTTCACATACCGAAGACACCGCTGGTGAGAGGTACGAGGGAAGAAGGGAAGCTATAGGAGCTT
>s0w0-316.8
AAGCTTACAACTTCACCTATCATCATTACTGGTTTGTACCTTCAACTTCACCTATCATCAGTTTGTAATCTAAAAGATGG
CACCTCCAACGATGGGTTGCTGCCACGACAAGGCAGGGTTCATCAAAGAGAACTGGCTGTATGGCAGCAATTGTTGCTGC
TGTAGGAAGGCAGCGACCAATGGATTAGCCACTGCCAGTACCAGTGGATTAAGTAATGGTTGTCGCTGTTGTAGGTACGC
ATCAGAGTTCGACACAGTCAGTTGGTTGAATGGAAGCAGCTGTTGCAAGTAGGAAGCAGGGTTTGCCACAGCTAGC
>t0w0-138.0
AGGCCACATACATCATCCAAAAAACTTTATTATTGAATTACAACTAATAAGCAATCTAAAAGAGGGCACCACCAATGATG
TGTTGTTGGTAGGAGGCCGCTGGGTCTGTCAAAGCAAGTTGGACAAAGGGCAACAATTC
>u0e1-45.3
CCATGGACTGGTCGCGACGCGATCGACGGCGACGCCAGCCGGCCR
>u0e1-53.0
YGGCCGTCTCCTGTGCCGCGGGGGCCGCCTGCTTCTCCGGCTCGGCCGCCATGG
>u0e1-147.7
YGGCCGATCCTTGGCCCGGTGGTGCCGGGACGACACGGTGGATACATCTGCGTTTGGTATCCCTCTCCTGCCCGGCTGCA
GGGGTAGTAGTAGCCCCCCTGTCCTCCTCCTCCTCCCTGCGGCGGCGGCTGCTGCTGCCGCCCCCATG
>u0e1-199.0
CCATGGGCTCGGACATCGACGTCAGCCTGGACTGCGCCGGGTTCAGCAAGACCATGTCGACGGCGCTGGAGGCGACACGG
CCCGGCGGGAAGGTGTGCCTGGTCGGGATGGGCCACAACGAGATGACGCTGCCGCTGACGGCGGCGGCGGCGCGGGAGGT
GGACGTGGTGGGCGTGTTCCGGTACAAGGACACCTGGCCR
>u0e1-260.2
CCATGGTGATGCGTGACACATTATTACTCAATCATCGCCGCTAAATGACTCAACTAGCTAGCTAGCCAGCGGCTATACTA
CAGCACATAGTTTCTTCAGTGGGGGACACCGCCGGCAGCAGCGTAGGGGCATGGAGTCGGCTGCTGCAGGCCGCACATCG
CCGTCAGTTGCTGCGCTATCTGCGCCGCCAACAGCACCGGTACCAGGCGATCTTCGGCTTGGTCCTCCAGTCCATCCTGC
AGCAGCAGCCGCAAAGCGGCCR
>u0e1-267.8
CCATGGATGATTTGCTTATTTACGAGGAAGTCCTGCCGCCGCCGGCGCCAGTGCCAGCACCGGCCTCCTGCGCCTTGCTC
TGGATGCCGTGCCCGGCCTGCGCGGTCTTGTGGCCCGCGTGCGCCGCGGCCTCCGCCATCCTGCGGCGCGCCTCCTCGAC
GTAGTCCGGGGTGCGCCGGAACGCCTGCCGCGCCGTGTTGGCGAGGCACGTGAGCGAGGACAGGCCGCCGAGCCCCAGCG
CGCCCGACGTGAGGAACCCCGCGACGGCCR
>u0e1-278.1
CCATGGCCACCAGCCTTTCTCCAGAGGCGGCATGGCCTCCTCGTAGCCCCTGACCATGCTCCGGATGGCGGCGCAGCGGC
ACTCGCGGCTCACGTCCTGGAGCTGCTGGCAGCACCGCATCCGGAGCCCGGTGCCCCACCGGAACGGGCCGCCGACGCCG
CCGCCGGTTAGCTGCCGGTCGAGGACCTGGCGGCACGCGTCGAGCGGGCTCTCCTGGACCTCCTGCCAGCACTGCAGGTC
CCTGAGCCTCTGCCGCTCGACCTCGCCTTGGCAGACGGCCR
>u0e1-281.6
YGGCCGCTTTGCGGCTGCTGCTGCAGGATGGACTGGAGGACCAAGCCGAAGATCGCCTGGTACCGGTGCTGCGGCTCCAC
CTGCCTGAGCTGCTGGCAACACTGCTGCCGCAACGACTGGCACTGAGGCGAGCAGTAGGGCGTCGCCGTCGGGCTGCACT
GATGCCTCAGAAACTCGACGCACTGGCCCAGGATCGGGGTGCTGTAGTATAGCCGCTGGCTAGCTAGCTAGTTGAGTCAT
TTAGCGGCGATGATTGAGTAATAATGTGTCACGCATCACCATGG
>u0f0-75.2
CATCCTTTTTCCCTATATATTATTCCTTTCCATTTCAATGGTTCATTCAGGTCATTGCTCACACTGCCACCCATGG
>u0g1-56.3
TCTAGAGTGCAGCACCAACAAAGGGCTGCTGTAAGAACATGGGTGGGATCGCCATGG
>u0g1-105.5
TCTAGAAATGTACTTTCTTATTTCTGGGAAGCCACAAACATCATCCAAAAAACTTCATTATTGAACTATAACTCATAAGC
AATCTAAAAGAGGGCACCACCAATGG
>u0g1-418.9
CCATGGAAACAAAAGAAAATCAAGAACCCTAACTACCAGGGTAAATGGAAGGCACCTATGATTGACAACCCAGATTTTAA
GGATGATCCATACATTTACGCCTTCGACAGCTTGAAGTACATTGGCATTGAGCTGTGGCAGGTTAAATCAGGCACTTTGT
TTGACAACATCATCATCACTGATGATCCTGCGTTGGCCAAGACTTTTGCAGAGGAGACATGGGGCAAGCACAAGGAGGCA
GAGAAGACTGCTTTCGATGAGGCTGAGAAAAAGAAGGAAGAAGAGGAAGCCGCCAAGGGTGGCGATGATGACGATGATGA
CCTAGAGGATGAGGCAGACGATGACAAGGCAGACGATGACAAGGCCGACTCTGATGCCGAGGATGACAAGGACTCTGAGG
AGCACGACGAGCTCTAGA
>u0w0-144.3
GCTAGCTGATCATGGCAGAGAACACAAAATCCGCTCGCTCACAATCTCCATGCCTCTTACTTTCTGGTGCTCTTAGTCTT
AGCCACCTTCACCTCCTCATCGCGCTTCACCTTTTTCGCGGCCTTAAGCAGCAAGTTCGGTCCATGG
>u0w0-166.5
GCTAGCTTTGAGCTTGATCAGAGGCTCTTTCTGCTCATCCGCAAGGTGTAAAACTGTGGTTGCTGACCACTTAGGTGTTT
GCCTTGCTCGTCACTTATTTAATTTCCATCCGTGGGTGAAGCTTGTTATATACTGTTGTAAGTACTGTTTTCTATATCGC
CATGG
>y0i0-156.3
AGATCAATCTCAATCAATATATTGATTATTTTTAGGAAACACATGCCGCTATGAGGGCACCATTATCGAGTACATCTCAT
ATGTAATCTAAAAGATGGCACCACCAACGATGGGTTGCTGCCACGACAAGGCAGGGTTCATCAAAGAGAACTAGT
>y0i0-281.4
AGATCTGATCCTGGCTTCCCCATATTGGGCATCTGATGCAAGGTGCAAAGACTGGTGTTTGGTCTGTGGTTGCTTTCAAG
GAGGTGTGTGCCGGTTGCTTGCACATCTTTAACTCTGGGTCTGAAGAGCAAATCAGAAGTATTTATGGCTTAGGAAATAT
GCACCTGCTTTGCTGGAGAACTTTGTCCTGCTATTTATTTATAGACACTTCTGATCTACAGGAAGGCGGCCATTCCTCAC
TACCTCTCTTTGCCCATTGTCTACATTTATTTGTTCTACTAGT
>y0i0-433.7
AGATCTCACGTGTCATGAACCATATGAAAGATATGGGAGTGTTGGTTGGTAAGGGTGGTTTCTACGGGAACGTTTTTAGG
ATAACACCACCGTTGTGCTTCACCAAAGAGGATTCCGACTTCTTCATTGAGGTGATGGACATTGCGCTCTCGAAGCTGTG
AGGCAAGCAGGGCGAAGATGATGTGCAAACCCTGGTCCGTCGCCATGGGATTTTTGCCCATGAATAATATTAAGATTAAT
GAGACAGCACCTCGTTGTCTCTTAATCTAAGACGATGCCATGTCATCCGGTGGCATGGTATTCCTAATCCTACCTGCCCA
TAAATAAGGGACGAGTTGTGAGACAGCACCTCGCTGTCTCGTAATCAGACCCATGGAGCAATATGATTCTTGTAAACTCT
AGCTTCATCCAATCTGTTCCCCCTGATCTAACTAGT
>m1g1-126.6
GCAGGGTGGAAAGGTTTGTTGAGAAGCCAAAAATATTTGTGGGCAACAAGATCAATGCTGGGATTTACTTGCTGAACCCA
TCTGTCCTTGACCGCATTGAACTGAGGCCAACATCAATTGAGAAAGAGGTCTTCCCTCAAATTGCAGCTGATCAACAGCT
CTATGCAATGGTCCTTCCTGGTTTTTGGATGGATGTTGGTCAGCCAAGGGACTACATTACTGGATTGCGTCTTTATCTAG
ACTCGCTTAGGAAGAAATCGGCTGCCAGGCTAGCTGCTGGAGCGCATGTTGTTGGCAACGTGCTGGTGCATGAGAGCGCC
AAGATCGGAGAAGGTTGCCTGATCGGTCCTGATGTCGCAATTGGACCTGGATGTGTCGTGGAAGATGGCGTGAGGCTTTC
CGCTGAACTGTNATGCGTGGTGTGCGTATCAAGAAGCATGCCTGCATCTCGAACAGCATTATCGGGTGGCACTCAACTGT
TGGACAATNGGCACGGATAGAGATATGACCATCCTGGGCGAGGATNTTC
>d0g0-48.9
CGAATTCTACCTTTCTGTCCAGACGACCAGGACGCAGAAGTGCAGGATC
>d0g0-209.4
GAATTCATGACATCTGATCACCAGTATATTTCCCGGAAACATGAGGAGGATAAGGTGATTGTGTTCGAGAAGGGAGATTT
GGTATTTGTGTTCAACTTCCACTGCAACAACAGCTATTTTGACTACCGTATTGGTTGTCGAAAGCCTGGGGTGTATAAGG
TGGTCTTGGACTCCGACGCTGGACTATTTGGTGGATTTAGCAGGATCC
>d0g0-241.4
GGATCCTTCGGCGCCACTTTAAGGGCAAACCTTACTATGCTGATCTCCTTGATTTGTTCAATGAGGTTGAGGTCAAGACA
GCTTCAGGTCAGCTGCTGGACCTTATCACTACCCATGAGGGAGAAAAAGATCTAACAAAGTATAACATAACAGTTCACGG
TCGAATTGTTCAATACAAGACAGCCTATTATTCATTTTATCTGCCGGTTGCATGTGCCCTGCTGCTCTCTGGCGAGAATT
C
>d0g0-384.4
RCAATTTCGCAGGCACTGTGATTTTCGATCCACTCCAAGGTGCAGTCAGTCTCCAGTTTGTTTCGAGCATGCGGTAGTAG
TTGAGGGGTCCTGTGAAGCCAGTCTTCTCGAACTTCTCGGCGTACTGTCCCAGTTCTTCGTCTGTCATCCAGGGAATCGG
CGAAGAAGGTGCCTGGAGAAAGTCTATGATCTCCACTCCAGGAGGAGCAATCATCTCGGCGATTTTCAAGGCGTAGAACT
TCTTTAGGACCGTCGCAACATCGTAGCGAGCAAATGCCCTCTCGGCTCTTCCTGGCTCCTGGAACTGATTGATGTANAAT
CCTTCCCAACTTGGCAAACGANTCCNTCATNGGGCAAGGGCCNCGGGGGAANTNGGGGATNGTCGTA
>f0i0-327.7
AAAGCAGTTAGATTGGTTGCAAAAAGGCTCTATGATCTAACATATGCAACAGAAAAAATAGAGCAGTTTGCCATAGAGAG
CCTTGTGGGAGTTGCTAATGAGCATACTGTGGACACAGATATTAATTCGAAATCTTTGAAAGAATCTACAGCTGAGATTG
AGGTAGGTAGTCAGGGAACTTCAGTAAGTGGCTCCCAAATCCCAGATACTGAGTTCTCTGAAAATGGGCCATTCAAGACA
TCATCGGTTTCTACAAAACAGTCAGCAGTATCTGTATCTGAGGCAAAGCGGCGTACTTCTTTGTTCTTTGCACTTTGCAC
CAAGAGATCTAGTCTTCTTCAACATCTGTTCAATGCTTATGGAAGGTCCCCAAAAGTTGTCAAGCAGTGTATCCATTGGC
ATATGCCCAACCTTATAAGAAATCTGGGGCCCTCGTGTCCTGAATTGCTGAACATTATTCATAATCCACCTGAAGGCAGT
GAACATCTTATTACCTTGACACTGCAAACATTGACTGAAGATTCAAATCCCTCAGCTGACCTAGTTGCTGCTGTTAAACA
ATTATATAATACCAAGCTGAAGGATGCATCTATTCTGATTCCCTTACTGCCTTCATTTCCAAAGGAGGAGGTATTGCCTA
TATTTCCTAGG
>g0m0-51.6
GGATCCTGGTGTACATGGCGCTGGTGGACCTGCTCGCCGAGGACTTCATGA
>h0a0-79.7
CGGTACCGGGATCGCTCTTGCTGGAGTTTTCCTATACTCGCAATTGAAGAGACTTAAGCCCAAGCCCAAGACTGCTTGAT
>h0a0-346.2
TGATCACAAGAAGATCTATGTGGGAGAAGAATCCCCTTGCTATGCAATTTTGACACGCACCGGCACACGCGCAGTGAAAG
TGAAAATGACGAAAGCATGCACGGACCCTTTTTGCTCACTTGGCGGGAGCATTGATAGGCTTCGAAAAGGAGCCATAGGT
GACGCTGAACTCAACGAACTTGTCCGCGTCAGGGATGGCGTCGACCACGGCCGGGTGGGCACACAGACGATCAGCCCACG
CCACCAGGTTCGGGACCTTGGCCTTGTCCAGCAGGGTGACCCCGACGATCTTCTCCACCGCCTTCACCCAGCCGACATGC
GACACCAGAGCGATGTCCAGGTACCC
>i0a0-145.9
GGTACCATTGTAACATATAACGGGGCGCCCTTTAGTATGGACAATCAACTCTTAATAAACGACATCTAAAATATGTTTTA
AAAAAGGAAAGATTCCTCAGGCGCCACTATATGTCATGCATGGGTGATATTATTTATTCAAGATCT
>i0a0-180.4
GGTACCAGGATTGCCTCTGATGGTCTGAAGCACAGAGTCTTTGAGGTTTGTCTAGCTGATCTTCAGGGTGACGAGGATCA
GGCTTACAGGAAAATCAGGCTCCGTGCTGAAGATGTGCAAGGCAGGAATGTGCTCACAAACTTCTGGGGCATGAATTTTA
CCACCGATAAGCTCAGATCT
>i0a0-267.0
TGGTACCCTAATAATAATTCTGCTGGCTGCGGCGATCCCAAAATAAAAGAGGCCGGGTGCGATGCATCTCGGACTTCTCG
ACTCTCGAGTGGTGTTTGCGTCAGACAGCCAGCCACTGTGGGGCTAGTGTTCCAACATTTGTCAGCCTGCTTGCGCGAGG
AAGTGGGGGTGACTGACTCAAGAGAAGGGCCTGGTCATAGGCTGCTGCATTATGAATTTCTGATGATGTCTTATGTCTGT
ACTCTGAATCAACTATGTATGAGATCT
>i0c0-41.5
CAGATCTAACTGCCAGCTTCATGGCCACCTCCTTCGGTGCA
>i0l0-124.9
AAGATCTACGGGCCTGTCGCTGGAACGGACTACAGGGACAACCAGCTGCGGTTCAGCCTGCTATGCCAGGCAGCACTTGA
AGCTCCAAGGATCCTGAGCCTCAACAACAACCCATACTTCTCCG
>i0l0-411.0
CTCCGGACATGCGAGGCTGAGTCCCCAGAGGCTCATGCCTGCGCCACCTCCGAGCAGGCGGCGGCCGACTTCGCTGCCTC
CTCGCTCGGGGTCAGGGCCAGCAAGCTGGTCGCGCTCGTCACCACCGTCCATGGGGGGAAGGACGCCACTAGGTACGTGG
TGGCGCCCAACGGCGTCACACGCATCGGCAAGGCGGCGGGGGCCGCGGCCGCGGTGCCGTGCCACCCGATGCCGTACCCG
TACATGGTCCACTACTGCCACCGGCCGGCGGACGTGGAGGCGCTCCGCGTTGAGCTGACCGGGCTCGGAGACGACGGCGC
GACCATCGCGATCGCCATGTGCCACGCCAACACCATGAGCTGGGACGACCGCTACTTCCAGATGTTGAACGCGACGCGCG
GCGAGGAGATC
>i0n0-209.1
TGTACATTCAGTTGATGTGCTGTGAGTAATGGGAAGATGAGAGGAATCACATATTCCGCAGCAAACTCCACACCGCATTG
TTTATAGATTGCATTAGCAACACCAAGTGTGCACATAAGAGTTGGCGCAGTATGGTCAACAGCTGTGCAACGCCGAACCG
TCTCCAAGATACCCAATATACCTTCTTTGTCCAGGGATGGCACAAGATCT
>i0q0-71.9
CGGCCGCCGCCGGAGATGCCGCCGTTCGACTACCGGCCCCGCCCATATGCCGGGCTGGGTGGCGCCGAGATC
>i0q0-74.7
CGGCCGTACCCGCGCTTCGCCTGCCACTTCGACCCCTACGGCCCCATCTACAACGACCGGGAGCGCGCCCAGATCT
>i0r0-116.9
AGATCTCGTCGATGATGTCCGTGGCCGGCCCAGGGCCTGCGACCACCACCACCATAGAGATGGATGGCGTGTGGAAGTAC
TGAAAACGTGGAGGGTGGAGGGCAAAGACATGAATTC
>i0u0-49.4
AGATCTAAGCTGTTCGATCAGAACCAGAACGCCGGCGGCCCCACCATGG
>i0u0-149.6
ACCATGGCACCATCCTACGACATTACGACCATATTGACAAACACCATAATTCTTGTAACCCAATTTTATTTCACGGAACG
ACCGAGGCGAACTGCCGTTCCTCAAACCACGCAGGTACGACGACCGCAGACCGAGGTCTAGCCGGAGAT
>l0e1-132.8
ATGGCCGAGACAAATCCAGAGTTGAGTGATCTTATGGCGCAAACAAACAAAAAAATAGTACCAAAGTTCACTGAAATCTT
CCCCGTGGAGGACGTGAACTACCCTTACAGCGCCTTCATCGCGTCGGTCCGGA
>l0m0-197.2
GCGCGCTCGACACGGGCATCTTCGAGCGCGTCCACGTCCGGATCTACGACGACGCCGACTGCGAGGCCAGGTGGCACCTC
GCGTGGGACGAGTKGACGGCGGCGTACCCGGCCACCAGGTTCTACGTCGGCCTCACGGCGTCGGAGATGACGCACGGCTG
GGTGCACCCCAAGAACGTCTACTACGACGTCGCGCCGTCCGCGCAGAAGGCGGACAACTACGGCGGCTTCATGATCTGGG
ACCGCTACTACGACAAACTCTCCAACTACACCAGCATGGTCAAGGACTACGCTTGATTGGATTTCTCGACTCAGTTCAGA
GCAGACATRCATGCTAGCTGCGTCACCGCTTCGATCTAGCTCACCGACCTATATAAGCCGAAGTACTGTGTAGTGTGTTT
GCAKTTTATTGTAASAAACTAAGAAGGAATAAATTGGCGAATAAACAAGAGTAAAATACACCGGGTTGTTGAGTGAAAAA
AAAAAAAAANG
>l0n0-80.7
TGTACACGGAGGCAACCGATGGCTCCTACATCGAGCACAAGGAGAGCGCCATCGTGTGGCACCACCACGAGGCGGATCCG
GA
>l0n0-236.7
TCCGGAGTGGCTTGCAAAGAACCACATGGGTACAGTTTGAAGCTAGTGATATTACCTACCCACCACCAACGGGGTAGCAA
AACGTTTACAGTACAATGCGCTGGTGAAATGAGTCTAACAATCGCAGGATAGATTTATACTTGAGTTTACTGCTGCAGCG
AATACCAAACATGTCGGCACTCAAAAAGGTTTTCTGTTTCTTGTTTCTTGGCAGAAAAATGTAACTGATCTGTACA
>l0n0-252.8
TCCGGAAGTTGGTTAAGGATGGGTTTATCATCAAGAAGCCTCATAAGATCCACTCTAGATCCCGTGCAAGAAGGGCACAT
GACGCCAAGCAAAAGGGACGCCACTCAGGATATGGTAAGCGTAGGGGTACCAGGGAGGCTAGGCTACCCACCAAGGTTCT
GTGGATGAGGAGGATGCGTGTGCTGAGGCGCCTTCTCCGCAAGTATCGTGAGGCCAAGAAGATTGACAAGCACATGTATC
ATGACATGTACA
>l0n0-375.1
ATGTACATACAGACACGACGACGATCGAACATATAAGACCATGATAGGTCATATGACATATATAAGACTTTTATCTTGCA
TATATATATGTACGTAGTACCCGTCCTGCTGCTGAAAGCAGACTAAAGTTGGCGCAGGTAGACACCGATCGCAGCGACGA
GCCTGGTCGTCGCGCGTCCATAGAATCCCACGATGCTGCTGCCGATGGGTGCGGTGATGCAGAAACGTGTCCCGCTCTCG
ATGCCCCATGGCCCCCAAGCTCTGGCGGTGCTGGTGACAATCCTCAACGAGGTCAGGGTAGTCGCACCTTCGAATGCGCC
GTACGTTCCAGAAACTTCCTTGACGTATTCAGCGTCGCCAAGATCGAGCTTCCGG
>l0u0-281.0
CGGAGGNCAAAATCGACTCCCGTGAGCTGACCGAGGCTCTCCGGAGCCTTGGATATGCTGTTCCACCTTCTGTCATCGAG
CTTCTTATAGCGAATTACAGCAATGGTGTGCCCAGCAATGGCGCGCTAGACTTTGACAACTTTGTGGAATGTGGGATGAT
TGTNAAGGGTTTAACCGAGAAATTCAAGGAGAAGGATACGCGCTACACCGGCTCGGCTACTCTTACATACGATGGTTTCT
TGTCAATGGTGATCCCCTTCATCGTCCCTTAGCTGTGCTGTATGTAGTTCGGTAACTTGATAGTAGTCATCAACCATGGT
TCTAGTAGGAGTGCTCTCCCCTAGTCTGTGCGAAA
>m0r0-95.0
GGAATTCCTATACCAGCCAAGAGTTACAATGCTCGCTACTATGCAAGGAAAGAATCTTTTAGGAAGGCTTGAAGCTACTT
TTTGTCAAGTTCATG
>m0v0-122.8
CGCCGGCCAGCTGACGACCAGCTGGACGTAATTAATCAGCGGCGCCGCAATGTGTCTTTGGAGTAACGTGTCATTAAGCA
AAATACAATTACCATAGTACTACACTAGGACCTCGTATCATG
>m1a0-88.3
CAATTGTTGTTGCTGCTGCAGGAAGGTAGCGACCAATGGGTTAGCCACTGCCAATGGATTAAGTAACTGTTGTCGCTGTT
GTAGGTACC
>m1a0-110.4
GGTACCATGCAAATCTGCCACACGTATCTTGAGAAATGAAGGGGACATAACTTGAGACTAGGCAACGATGAGGAACTTGC
GAAGCCTAGAAGCACTTCCTGTGAACAATTG
>m1a0-153.9
GGTACCCAGCTATGCCTGGGTAGCATTTTTTATGTTGCAGGCAAAAAAGGATACATTCCCCGCTTGCGAGGTCGATTCAG
CTTCCTATTTCCCAGCTCGGCGACAGCAAAACCAGAGATCACTCCCATGCTTTAAGGGCACCACCCCTCCCAATTG
>m1a0-180.7
GCAATTGTTGCTGCTGTAGGAAGGCAGCGACCAATGGGTTAGCCACCGCTAGTGGATTAAGTAACTGTTGTCGCTGTTGT
AGGTACGCAGCAGAGTTCGACACAGTCAGTTGGTTGAATGGAAGCAGCTGTTGCAAGTAGGCAGCAGGGTTTGCCACAGC
TAGCTGAGTCAGAGCTGGTA
>m1a0-183.7
CAATTGTTGTTGCTGCTGCAGGAAGGTAGCGACCAATGGGTTAGCCACTGCCAATGGATTAAGTAACTGTTGTCGCTGTT
GTAGGTACGCAGCAGAGTTTGACACAGCCAGTTGGTTGAATGGAAGCAACTGTTGTAAGTAGGCAGCTGGGTTTGCCACA
GCTAGCTGAGTCAGAGCTGGTACC
>m1a0-228.3
CAATTGTTCATTCAGGTCATTGCTCACACTGACACTGCCACCCATGGTGATGCGTGACACATTATTACTCAATCATCGCC
GCTAAATGACTCAACTAGCTAGCTAGCCAGCGGCTATACTACAGCACATAGTTTCTTCAGTGGGGGACACCGCCGGCAGC
AGCGTAGGGGCATGGAGTCGGCTGCTGCAGGATGGACTGGAGGACCAAGCCGAAGATCGCCTGGTACC
>m1e1-92.2
CAATTGTGTTGAGCTCTATAAACTTGATCATCTTCTGAGCCACCTTAGTATCCTTCACCAATGCCCACCCCAGCCTGGTG
CCGGCATGGCCR
>m1e1-226.8
GTGGCCAATGCACCTACATACCTGCAACAAGAATTGTTGCAACAGATTGTACCAGCTCTAACTCAGCTAGCTGTGGCAAA
CCCTGTTGCCTACTTGCAACAGCTGCTTCCATTCAACCAACTAACTATGTCGAACTCTGTTGCGTACCTACAACAGCGAC
AACAGTTACTTAATCCATTGGCAGTGGCTAACCCATTGGTCGCTGCCTTCCTACAGCAGCAACAAT
>m1e1-262.5
CAATTGCCATTAAAGGCGCCAACAGAGTACATTGTTCGTCCATTCAGAGATCAGCTCACACACACGCACAGACACAGAGA
GAGGGGGGAGCTTTATTTTGTTTCGGTCTACACGGTGGTACTCAGCCACTGTAACAGTTCAGTCACGGTACTCAGCCATG
AACGCCTCATGGAAAGCCTTGAAGCGGGTGATCACCGCGGGGATTTTATCTTCCTGCGGCAGGATCGTGCATCTGACGTG
CCATGTTCCAGGAACTTGGCCA
>m1l0-250.7
CCAATTGCTTTGCTGCTTACTTCTGCCCAAACCTATGTCAGATGCGCACCCTTTTGCCGCCCAAAGAGAAAGTTCATGTA
TATGGAGACGGCAATGTCAAAGCTATATTCTGTGATGAAGACGATGTTGCAACGTATACAATCAAGTCTGTTGATGATCC
TCGCGCATTGAACAAGACACTATACATAAGACCACCAGAAAACATCTTGACTCAAAACGATGTTATCTCGAAGTGGGAAA
AGCTTTCCGG
>m1l0-273.4
CTCCGGAGCAAGTCAACTATGGAGGAGTTCCTTTCTCCCACACAGGATTCAGTATGCCATGCCATACCATGCTCATTATA
TGTTGAAGATGCTTCTTGCAACGTAACACTTGATTGGTTATGGTGATCGTGAATCCTTCTCTAGAGGATGTTATTGGATG
TTTCTTTTGTCGCAAGATGCAACTTTAAATGTTTTTTGAAGCAAAAGTTTGATGCCAGTAGCTCTACCAGGTTCTTGCTT
GCCCTGCTACATGTGTGATCCCATTCTTCAATT
>m1n0-168.8
CAATTGATGCTAGCGATTTTGCCACTGCGATGCACCTCCAGGTACTCTTAACAACAAGTGACTGGGACGAGTGCAACTTC
TGGCTCGCGGCATTGAAGCGGATGATCAAGACAAGGCAGAATTTCAGAATGTAAACCTTGTGGCCTTTTTCTGCAGCCAG
TTCTGTACA
>m1n0-196.7
ACAATTGCCACAGGTACAGTGAACCACCAAGCGGATAACCTTGTCTTAAAAACATGTGGTACAGGATGCAATCCCTGGGG
ATCCAGATTTCTAAACAAACAACAATCCTTGCATAGAACCTCACGATGACACAATCACCGAAAAGATCCCGGAGTTCTAA
AATCAACATATTCCATGAAGACACTCTCTAGTTGTA
>m1n0-361.7
GTGTACAGCGCAATCCATGCTGCCCGAGAAATGGCTGTAACTGAAGGAAGACCAATTTTAGTTGAGGCACTGACTTACCG
AGTCGGCCATCACTCGACATCCGATGATTCGACCAAGTACAGGCCAGTTGATGAGATTGAGCATTGGCGAACAGCGAGGG
ATCCGATTTCCAGATACAGAAAATGGGTTCAGGGTAATGACTGGTGGTCTGATGCTGAAGAATCTGAGCTCAGGAGCAGA
GTGAGAAAAGAGCTTCTCCAAGCCATCCAGGTTGCAGAAAGAATGCCAAAACCACCAGTTACTGAGCTTTTCACTGATGT
TTACGACAAGATCCCTTCCAACCTGCATGAACAAGAGCAATT
>n0s0-44.1
TGTACATAACATGAGTGGCGAAGGCCTAGGGGCACTTAAGCTT
>n0s0-146.7
TGTACATGATTGGTTCAGTGCAGGGTTTCTGTTCCTTCATTGATTAGTTATTATACTAATAAGTACTAGTAATTTTGTAA
GGGCTTGTAGTTGCAGTCTCCGTACTGGTGGTAGGTAGTGCAGGCCATATTCGTCATCGCCAAGCTT
>n0s0-200.4
AAGCTTACACGCCAGCCATAATAGCCCAAGACCGTGATCAACTCATGAACCTTCTCACATATGAAACGGTGGAGCGTGCT
ATCGAACACAGGGTGGAGGCCAAAGCCAAGATCTTCGGGCAAGAGGTGAACATTGGTGCTAAGGACAACGGCAGCCCACC
GGTCTACAAAATCAGGCCGAGCTTGGTCGCCGAGCTGTACA
>n0s0-287.1
CTGTACATGGTGCCTGGTGGTGTAATGTAACATAACGGCAATGGCATATGCAGCTGATCCTGGTCTGCCTGTATCATCAT
CTCCTCCCACCCGTAAAGAGAAGTTCTTTCTGCCGCCATCGCCATGGTCAGTCAGAGCTTCTCTGCTATAGCTGCTGGAT
GTGTTGTGTGTTGCGTCTGTATCGTCTCTAGTTTGTTCGACTTACATGGAAACCTGAGACCAGACCGGGTATCGAGCGGC
TGCTTGCATGAATGGAGTGCTGTAATGATCTGTAGTGATAACGAAGC
>r0a0-136.7
TGGTACCCCTCCTGATGATAAATCTGAATCGTGATCGCGTCGTGAGGGCAGCACTTTAGTTCATACAGGCCGTGATTCAT
ATATTATACTCGTAACATTTATATACCCGTTGATATTTTTTTTACAGTTACTGAAT
>r0k0-193.9
GGGCCCTCCTTGGTTCCAGGAGTTATTGTCATGAGCATCGAAGATGCACGAAATGATAGGCATGATATGGCCCAGATAGA
TGAAACATTCTCTTGTGTCGTTACAGTCTTCAATGTATGTCCGTACGAAGTGTCTATAGAAATCCCTGATCTTGCATCAC
TGCGGCTTCAGTTGCATCCAGTGCAGGTGAATTC
>r0s0-183.7
GANGCTTCTAATTANNTCGTGACTGCGCCTAAGCAGCGTTATTATNAGANTGANAGTGGATGTNCTGCTACTTCCCACTT
CCCTTGATGAGCAACAAGCACCTGCATTGAGTAATGCAAGANTGAGATGAAACATCTCAGCAAGCGAATAATTTGACGAG
ATATTTAAACCACAAATTGAATT
>s0w0-342.8
AACGGCCCCATGGGAGTGTTTGAGTTCCAGAAGTTTGCAGCTGGCACCGAGGCGATTGCCAAGAAGCTAGCTGAGCTTAC
AACCACGAAGGGTGTCACTACCATCATCGGCGGTGGCGACTCTGTCCTGCTGTCGAGAAGGCTGGGCTGGCCGACAAGAT
GAGCCACATTTCGACCGGCGGCGGTGCGAACTTGGNACTCTTGGAAGGCAAGACTCTACCTGGTGTCCTTGCCCTCGATG
ACGCCTAGATCCGNTGCTGCTGNTGCTACTCAGGTTCTGNCAGCTTTGNGTGTCATCTTGTTTCGGACCTTGGTGTAGCA
CTGCAAGGCTAANGTTTACTCCTCCACACATGGACTTTCGAGGATAGGCTTGCCACCGTGTTTAGCTAGATNAGTCATNA
AATAANCTTTAACTACCTCGNTGCTGT
>s0w0-364.5
AAGCTTTCGAATGTGTTCATGATGGCTGGGGTGTTGCTGTGCTGGTGGGTGTGCCACATAAGGACGCTGAGTTCAAGACC
CACCCGATGAACTTCCTGAACGAAAGGACCCTGAAGGGGACCTTCTTTGGCAACTATAAGCCACGCACTGATCTGCCAAA
TGTGGTGGAGCTGTACATGAAAAAGGAGCTGGAGGTGGAGAAGTTCATCACGCACAGCGTCCCGTTCGCCGAGATCAACA
AGGCGTTCGACCTGATGGCCAAGGGGGAGGGCATCCGCTGCATCATCCGCATGGAGAACTAGATTTCGCTGTCTAGTTTG
TGATCTGGCCTGGGCTTGGGGTTAATAAAAGAGGCAATGCTAGC
>s0w0-394.9
AAGCTTATAGGCTACAACAAGCGCTTGCGGCGAGCGTCTTAGAACAACCAATTGCCCAATTACAACAACAATCCTTGGCA
CATCTAACCATACAAACCATCGCAACGCAACAACAACAAGCACTGAGCCACCTAGCCGTGGTGAACCCTGTCGCCTACTT
GCAACATCAGATGCTTGCATCCAACCCACTTGCTTTGGCAAACGTAGCTGCATACCAACAACAACAACAATTGCAACAGT
TTCTGCCAGCGCTCAGTCAACTAGCCATGGTGAACCCTACCGCCTACCTACAACAGCAACAACTTCTTTCATCTAGCCCG
CTCGCTATGGGCAATGCACCTACATACCTGCAACAACAGTTGCTGCAACAGATTGTACCAGCTCTTACTCAGCTAGC
>u0e1-68.2
GCCATGGTGAACCCTGCCGCCTACCTACAACAGCAACAACTGCTTTCATCTAGCCCGCTCGCTGTGGC
>u0e1-209.6
GCGGCCAGGTCGCGGGGCTGTTGGCGGCGCAGATAGCGCAGCAACTGACGGCGATGTGCGGCCTGCAGCAGCCGACTCCA
TGCCCCTACGCTGCTGCCGGCGGTGTCCCCCACTGAAGAAACTATGTGCTGTAGTATAGCCGCTGGCTAGCTAGCTAGTT
GAGTCATTTAGCGGCGATGATTGAGTAATAATGTGTCACGCATCACCAT
>u0e1-433.0
ATGGCCGAGACAAATCCAGAGTTGAGTGATCTTATGGCGCAAACAAACAAAAAAATAGTACCAAAGTTCACTGAAATCTT
CCCCGTGGAGGACGTGAACTACCCTTACAGCGCCTTCATCGCGTCGGTCCGGAAAGACGTGATCAAACACTGCACCGACC
ATAAAGGGATCTTCCAGCCCGTGCTGCCACCGGAGAAGAAGGTACCCGAGCTGTGGTTCTACACGGAGCTCAAAACTAGG
ACCAGCTCCATCACGCTCGCCATACGCATGGACAACCTGTACCTCGTGGGCTTCAGGACCCCGGGCGGGGTGTGGTGGGA
GTTCGGCAAGGCCGGCGACACCCACCTCCTCGGCGACAACCCCAGGTGGCTCGGCTTCGGCGGCAGGTACCAGGACCTCA
TCGGCAACAAGGGTCTGGAGACCGTCACCATGG
>u0g1-84.4
TCTAGAAGAAAAGGGTCCTCCACACATTCAGATTATCTTTAGATGCTGCTGGGGTACATGAACACCCTGACCTTACGGCC
CATGGG
>u0g1-173.2
TCTAGACAGGCAAAATGTGTACTGACAACGATATCCTCCTCCTCGTACACTGCTGACACTTCGTACGGCACAAGCCGTTG
TAGAACTCAAACATACCCTAGACTCCATTGGAAGAAAACACCTCATGGTCGACAGGCTGACCACACTTCATCGTCCATTC
TGCTTCCTCCATGG
>u0g1-218.4
TCTAGATCCATTGCTGAAGTAAGATGGAGAAACAACAGATATTCGACGTTGGCTATCACCATCAACCCGTGTAGCCCTTG
TTCCAAAAGGGATTCCTGGTTGCTCATTGTTGCTGTTGGGTTGAGCATAAGAATGGGGCACATGTGCCCAATGGCTATGA
TGGAAATCAGCAGGTTGCATTGTTTGCATGGGCCTAACATCTGATGGCCCAACCATGG
>u0g1-426.3
TCTAGAAAACACATGCCGGTATGAGGGCACCATTATCGAGTACATCTCATATGTAATCTAAAAGATGGCACCTCCAACGA
TGGGTTGCTGCCTCGACAAGACAGGGTTCATCAAAGAGAACTGGTTGTATGGCAGCAAATGTTGCTGCTGTAGGACGGCA
ACGACCAATGGGTTAGCCACTGCCAGTGGATTAAGTAACTGCTGTCGCTGTTGTAGGTACGCAGCAGAGTTCGACACAGT
CAGTTGGTTGAATGGAAGCAGCTGTTGCAAGTAGGCAGCAGGGTTTGCCACAGCTAGCTGAGTCAGAGCTGGTACAATCT
GTTGCAACAATTGTTGTTGCAGGTATGTAGGTGCATTGGCCACAGCGAGCGAGCTAGATGAAAGCAGTTGTTGCTGTTGT
AGGTCGGCGGCAGGGGTCACCATGG
>u0v0-116.1
TGCCGGCGGTGTCCCCCACTGAAGAAACTATGTGCTGTAGTATAGCCGCTGGCTAGCTAGCTAGTTGAGTCATTTAGCGG
CGATGATTGAGTAATAATGTGTCACGCATCACCATG
>u0v0-169.7
CGCCGGCCGGATCTGCCTCGTCCGCTCCCTCGTCTACTGGGCCGCGCACTGCTCGGCGCCGTCGCCGCCGCGCTCGTGCT
CAAGCTCGCCACCGGAGGGATGCATCTGCCGGAGTACGCGCTGGCGGGGGGCGTGAGCGGATGGAACGCGGCGGTGCTGG
AGGCGGCCAT
>u0v0-293.2
CGCCGGCCCGGCCGCCGCGCAGAACTGCGGCTGCCAGCCAAACGTATGCTGCAGCAAGTTTGGCTACTGCGGCACGACCG
ACGAGTACTGCGGCGACGGGTGCCAGTCGGGCCCGTGCCGCTCGGGCGGCGGCGGCAGCAGTGGCGGCGGTGGTGCGAAC
GTGGCTAGCGTCGTCACCGGCTCCTTCTTCAACGGCATCAAGAGCCAGGCCGGGAGCGGGTGCGAGGGCAAGAACTTCTA
CACCCGGAGCGCGTTCCTGAGCGCCGTCAAGGCGTACCCAGGCTTCGCCCATG
>u0w0-247.4
GCTAGCTCTTTGCAGTTCGCAGCAGTTACAGAGCCTCCGTAGATGATCCTAGTAGATTCAGCAACCTCAGGGCTGGCATT
GGTCTTTAGCCAATCCCTCAGGGAGGCGTGCACTTCCTGAGCCTGAGCTGGGGTGGCAACTTTACCAGTTCCAATAGCCC
AAACTGGTTCATAGGCAACAACTACGTTGCTCCAGTCCTTGATCTTCTCAGCAATTGCTTTTGTTTGTGCAGCAACAACA
TCCATGG
>u0w0-263.8
TGCTAGCTGAGACGCAACCAGCGAAGATCTGTTCTCAGGTTGGCCTGTGCACTTTTGATGGCACTCACGGTGTTAGCACT
GGAATTCGTAGCGTAGTGGATGACAAAGCTGGGAAATCAAATGGTGGTCTCAAGAGTGNTCCAATGTGCAATGCCTGTGA
GATGGCTGTGGTATGGATGCAGAACCAACTGGCCCAGAACAAGACACAGGAGCTCATCCTGACCTACATTAATCAGCTTT
GTGAGCGTCTTCCTTCTCCCATG
>w0c0-71.6
GTGCACCGCATGCTTCACATGAGTACGTACGATATACCAACGACTGAGCATGATTGTATTGGAATAGCTAGC
>w0c0-127.0
CGTGCACCACCAGCCGCCGCCGCAGCAACCGCAGGGCGCTGCCGGGATGGACATGTGGACGTTCGACGCCATCAACACGC
CCGTGCCCATGTGATGTGATCGACAGGGCAACGGGCGGATATGCTAG
>s0w0-226.0
GCTAGCTGAGTAAGAGCTGGTACAATCTGTTGCAGCAACTGTTGTTGCAGGTATGTAGGTGCATTGCCCATAGCGAGCGG
GCTAGATGAAAGAAGTTGTTGCTGTTGTAGGTAGGCGGTAGGGTTCACCATGGCTAGTTGACTGAGCGCTGGCAGAAACT
GTTGCAATTGTTGTTGTTGTTGGTGTGCAGCTACGTTTGCCAAAGCAAGTGGGTTGGATGCAAGCTT
