# Supplementary material for: Identification and characterization of lysine-rich proteins and starch biosynthesis genes in the opaque2 mutant by transcriptional and proteomic analysis
Source: BMC Plant Biol. 2013 Apr 12;13:60. doi: 10.1186/1471-2229-13-60 (PMC3762070; doi:10.1186/1471-2229-13-60)
Supplement: Additional file 4: Table S2 — qRT-PCR primer sequences. [file 1471-2229-13-60-S4.xlsx]

## Sheet: Sheet3
Gene name	Short name	Forward primer 5' - 3'	Reverse primer 5' - 3'
Zea mays retinoblastoma-related protein 1	RRb1	GCTGTTTCTGGTTATGTCTGTCCT	CTTTTGAGTACTTCTGTGCCTGAC
glyceraldehyde 3-phosphate dehydrogenase	GAPDH	GCGGATCCACTGTCGATGTTTCTGTTGTTGATCTAAC	GCCCATGGTTACTTGGTGCTGTTCATGTGGCGG
Zea mays ribosome inactivating protein	RIP	ACGACCTGGCGAAGAAGAAG	CACACCATGACCACCAGCTT
β-glucosidase-aggregating factor	BGAF	CGACACAGGTGGTCAGACG	GGTGCTGGTGACAATCCTGA
Zea mays sorbitol dehydrogenase homolog1	SDH1	GGTTCAGCAAGACCATGTCG	GCCAGGTGTCCTTGTACCG
Zea mays legumin-like protein	Legumin	GCTTCCATGTCGTGTCCAAG	CTTGGAGCGGAACAGCTTCT
Zea mays enolase	Enolase	GGGTCACATGCTGGAAACAA	CCACCTTCATCCCCAACATT
17.4 kDa class I heat shock protein 3	HSP3	CAGCAGTCTCTTCCCCTCGT	TCCGTCTTCTCCTCCTGCTC
Zea mays triosephosphate isomerase, cytosolic	TIM	CTGGGTGAAGAAGGGAGGTG	AGACAGGGCATACGCAACCT
Zea mays granule-bound starch synthase 1	GBSS1	GAGGACGTCGTGTTCGTCTG	CAGTTGATCTTCCGGCCTTC
Zea mays stem-specific protein TSJT1	TSJT1	GTAGGCCTCGATGACCAGGA	CTACTCCCACGCCAACCAG
Proteosome regulatory subunit AAA-ATPase	AAA-ATPase	AAGACCTGAGGCAGGCAAAG	CTGCCCAGCTCTGTTCCTCT
oleosin 16-kDa	Oleosin	ACGTCAAGGATGCAGCACAG	CCAGACACATGCATGCACAC
subtilisin-chymotrypsin inhibitor CI-1B	CI-1B	ACTTTCGCCCTGATCGTGTT	TAATTTCTTGGGGCCCCTTT
Actin2	Actin2	CCAAGCAGCATGAAGATCAA	ATGCAAATCTGCCACACGTA
Zea mays starch-branching enzyme IIb	BEIIb	CCGACGCTGGACTATTTGGT	GCAACGAGTACCCCGCTATC
Zea mays pullulanase-type starch debranching enzyme1	Zpu1	GCTTCAGTTGCATCCAGTGC	TGGGCAACGTCTTATTCAATC
Zea mays cytosolic phosphoglycerate kinase	PGK	CCCCATGGGAGTGTTTGAGT	CAAAGCTGGCAGAACCTGAG
